# Supplementary material for: The inflammasome pathway is activated by dengue virus non-structural protein 1 and is protective during dengue virus infection
Source: PLoS Pathog. 2024 Apr 25;20(4):e1012167. doi: 10.1371/journal.ppat.1012167 (PMC11075848; doi:10.1371/journal.ppat.1012167)
Supplement: S1 Data — (XLSX) [file ppat.1012167.s004.xlsx]

## Sheet: Figure 1A
	PAM only	Nigericin	DENV NS1 10ug/mL	DENV NS1 5ug/mL	DENV NS1 1ug/mL
	28.611	822.368	133.662	106.665	41.3607
	24.4869	1000	111.187	130.136	92.1401
	27.4537	1383.2	208.323	144.886	70.3832

## Sheet: Figure  1C
	Caspase 1/11 +/+			Caspase 1/11 -/-
PAM Only	21.4509	26.5127	54.911	3.03721	0	17.3935
DENV NS1 10ug/mL	109.751	207.963	111.006	16.1068	6.42159	9.13909
DENV NS1 5ug/mL	30.829	137.034	86.515	1.92592	0	10.7844
DENV NS1 1ug/mL	24.4701	42.7468	45.9852	1.46723	0	0
Nigericin	1423.02	1148.43	1133.57	40.8293	21.6815	221.925

## Sheet: Figure 1D
		Nigericin		DENV NS1		Inhibitor only
	30 ug/mL	197.434	125.071	60.9422	32.3546	0	7.28654
	6 ug/mL	629.71	266.766	117.668	104.263	0	6.74439
	1.2 ug/mL	1094.78	390.686	174.311	90.2166	0	9.5861
	0.24 ug/mL	1131.29	718.582	196.721	126.329	22.6865	9.04559
	No inhibitor	1170.41	762.474	227.694	185.079	4.58	12.8241
	Ac-YVAD-Cmk

## Sheet: Figure 1E
	WT THP-1					Caspase-1 KO THP-1
LPS only	0.131	0.2375	0.2105	0.28775	0.2585	0.0485	0.001	0.0041	0.016
DENV NS1	0.493	0.3825	0.378	0.8255	0.5045	0.043	0	0.044	0.019
Nigericin	0.5385	0.5542	0.3855	0.706	0.4875	0.0042	0.0125	0.002	0.1

## Sheet: Figure 2A
	NLRP3 +/+			NLRP3 -/-
PAM Only	28.611	0	35.0245	31.9944	0	17.7649
DENV NS1 10ug/mL	133.662	251.922	230.733	208.985	170.992	208.06
DENV NS1 5ug/mL	106.665	167.627	127.615	138.221	103.062	68.5648
Nigericin	822.368	555.558	1588.57	87.4442	64.8643	141.898

## Sheet: Figure 2C
	Nigericin		DENV NS1		PAM + Inhibitor
10μM	29.8011	55.2699	215.855	121.457	0	9.85624
2 μM	38.1869	75.7875	208.643	181.476	0	10.6663
0.4 μM	414.665	301.059	223.676	153.898	0	11.206
0.08 μM	1206.1	735.214	222.535	146.003	3.20783	11.8804
0 μM	1170.41	762.474	227.694	185.079	4.58	12.8241
MCC950

## Sheet: Figure 2E
	PAMCSK stim only								DENV NS1
NTG	60.1368	55.9952	66.924	92.1409	37.6813	29.9268	33.7882	67.3453	111.316	112.953	137.998	254.691	158.079	72.8539	72.4376	171.002
NLRP3		37.9239	51.6881		49.8469					129.161	116.406		162.054
AIM2	42.9482		68.973		55.5802				84.3571		139.609		157.28
MEFV	46.8771		90.6781		52.1043				95.4719		154.085		118.746
Casp-1		29.0742		36.4287		23.0105	15.4589	18.3943		55.5768		40.5894		61.9187	38.9992	44.1215
Pycard		38.1833				18.8112	16.0376	19.2883		56.965				52.412	35.8105	55.9829
Casp-4						54.0412	24.5062	51.0765						89.4091	79.3172	89.057
gRNA

## Sheet: Figure 3A
		PAM only			DENV NS1			Nigericin
LDH release	2	0.17595	0.27545	0.44295	0.1647	0.27155	0.34055	0.817658	0.815033	0.859399
	6	0.32725	0.36325	0.3808	0.2823	0.2836	0.3853	1.03103	0.952764	0.981878
	18	0.4089	0.56365	0.62775	0.30235	0.50815	0.58925	0.954097	0.866295	0.851771
	24	0.39755	0.53195	0.6725	0.3247	0.45735	0.6312	0.912289	0.853544	0.837973
	h post-treatment
		PAM only					DENV NS1					Nigericin
% dead (stain)	2	7.87648	9.52739	7.38469	4.55588	3.39289	25.581	10.3336	7.21443	6.71063	4.02983	33.5949	9.84351	7.64956	7.81286	5.55754
	6	26.2257	24.9491	6.19178	5.20141	8.04891	29.468	26.3007	6.15796	3.82986	7.35324	39.5189	25.9834	12.3992	10.4093	23.5977
	24	24.91	17.1303	13.9758	10.1655	7.85031	27.263	21.9423	10.4962	8.42638	5.61513	72.5467	71.8856	49.1146	46.362	61.7418
	h post-treatment

## Sheet: Figure 3B
	Untreated	DENV NS1	LPS
% of UT	100	87.72	68.57
	100	78.86	61.69
	100	70	72

## Sheet: Figure 3D
	PAMCSK stim only			DENV NS1 48h
NTG	76.878	69.1076	92.1409	200.227	256.698	254.691
CD14	31.9143	28.9597	45.3957	40.6891	35.7507	49.0007
gRNA

[truncated: 7 more sheets: Figure 4A, Figure 4B, Figure 4C, Figure 4D, Supplemental Figure 1, Supplemental Figure 3, Sheet17]
